# Supplementary material for: A specific allele of MYB14 in grapevine correlates with high stilbene inducibility triggered by Al3+ and UV-C radiation
Source: Plant Cell Rep. 2018 Oct 9;38(1):37–49. doi: 10.1007/s00299-018-2347-9 (PMC6320375; doi:10.1007/s00299-018-2347-9)
Supplement: Supplementary file 7 — Supplementary material 7 (XLSX 15 KB) [file 299_2018_2347_MOESM7_ESM.xlsx]

## Sheet: Table S1.
Table S3. Transcription factor binding sites (TFBSs) identified by PlantPAN 2.0 (http://PlantPAN2.itps.ncku.edu.tw) in the promoter sequences of MYB14 isolated from Cabernet Sauvignon and Concord.
TF famliy	Cabernet Sauvignon	Concord	TF description
(Motif sequence only)	261	311
(Others)	19	29
Alpha-amylase	13	25	Alpha-amylase is important for breakdown of endosperm starch during germination.
AP2;ERF	2	1	Plant AP2/ERF transcription factor with AP2/ERF domain containing 60−70 amino acids is a huge gene family present in all plant. AP2/ERF transcriptional factors are involved in various biological functions such as plant development, flower development, fruit and seed maturation, wounding, pathogen defense, high salty, drought, and so on.AP2/ERF transcription factor are involved in salicylic acid, …
AP2;RAV;B3	3	4	RAV (related to ABI3/VP1) a repressor. Ethylene-responsive transcription factor. May function as negative regulator of plant growth and development. Apetala 2 (AP2) is a gene coding for a member of a large family of transcription factors, the AP2/EREBP family.
AT-Hook	75	113	The AT-hook is a DNA-binding motif present in many proteins.
B3	2	1	B3 transcription factor, AP2/B3-like transcriptional factor family protein; B3 domain-containing transcription factor LEC2 (Protein LEAFY COTYLEDON 2). plays a central role in embryo development.
B3;ARF;	1	0	Transcriptional factor B3 family protein/auxin-responsive factor AUX/IAA-related.Auxin response factor; modulate early auxin response genes expression.ARF(AUXINRESPONSE FACTOR),a member of B3 family protein.
Bet_v_1	2	2	Bet v 1 is a member of the ubiquitous PR-10 family of plant pathogenesis-related proteins.
bHLH	44	44	basic helix-loop-helix (bHLH) is a protein structural motif that characterizes a family of transcription factors.
bHLH;bZIP	4	4	basic helix-loop-helix (bHLH) is a protein structural motif that characterizes a family of transcription factors. The motif is characterized by two α-helices connected by a loop. In general, transcription factors including this domain are dimeric, each with one helix containing basic amino acid residues that facilitate DNA binding. In general, one helix is smaller, and, due to the flexibility of …
bZIP	18	16	bZIP transcription factor family protein;
C2H2	12	17	C2H2 and C2HC zinc fingers superfamily protein
CG-1;CAMTA	0	4	CG-1 is a DNA binding domain of transcription factor CAMTA(calmodulin-binding transcription activator).CAMTA Regulates transcriptional activity in response to calcium signals.
CSD	2	3	CSD (Cold Shock Domain),Zinc knuckle. 'Cold-shock' DNA-binding domain
Dehydrin	0	1	Dehydrin (DHN) is a multi-family of proteins present in plants that is produced in response to cold and drought stress.
Dof	42	91	Dof (DNA-binding with one finger1). The Dof domain is a zinc finger DNA-binding domain, that shows resemblance to the Cys2 zinc finger
GATA	0	3	GATA transcription factor
GATA;Dof	0	1	GATA transcription factor; The Dof domain is a zinc finger DNA-binding domain, that shows resemblance to the Cys2 zinc finger
GATA;tify	45	45	GATA zinc fingers are zinc-containing domains found in a number of transcription factors (including erythroid-specific transcription factor and nitrogen regulatory proteins).
Homeodomain	3	2	A homeobox is a DNA sequence, around 180 base pairs long, found within genes that are involved in the regulation of patterns of anatomical development (morphogenesis) in animals, fungi and plants.These genes encode homeodomain protein products that are transcription factors sharing a characteristic protein fold structure that binds DNA.
Homeodomain;bZIP;HD-ZIP;WOX	1	0	WUSCHEL related homeobox 13;Transcription factor which may be involved in developmental processes
Homeodomain;HB-PHD	0	1	Homeodomain-like protein with RING/FYVE/PHD-type zinc finger domain; Homeobox protein HAT3.1
Homeodomain;HD-ZIP	2	1	homeobox protein 2; Homeobox-leucine zipper protein
Homeodomain;TALE	7	9	KNOTTED-like from Arabidopsis thaliana 2; Homeobox protein knotted-1-like 2 Plays a role in meristem function. Contributes to the shoot apical meristem (SAM) maintenance and organ separation by controlling boundary establishment in embryo in a CUC1, CUC2 and STM-dependent manner. Involved in maintaining cells in an undifferentiated, meristematic state.
Homeodomain;WOX	1	0	WUSCHEL related homeobox 14;
Homeodomain;ZF-HD	0	1	Zinc-finger homeodomain protein
MADF	1	4	MADF, Myb/SANT-like DNA-binding domain
MADF;Trihelix	0	2	Homeodomain-like superfamily protein; Trihelix transcription factor GT-1 (Trihelix DNA-binding protein GT-1). May act as a molecular switch in response to light signals
Myb/SANT	9	2	This family contains the DNA binding domains from Myb proteins, as well as the SANT domain family
Myb/SANT;MYB	0	1	Myb domain protein
Myb/SANT;MYB;ARR-B	7	4	Functions as a response regulator involved in His-to-Asp phosphorelay signal transduction system.
Myb/SANT;MYB-related	4	4	Telomere repeat binding factor 3; Telomere repeat-binding factor 3 (AtTRB3) (MYB transcription factor) (Telomere-binding protein 2) (AtTBP2) [TRB3] [TBP2]. Binds preferentially double-stranded telomeric repeats, but it can also bind to the single G-rich telomeric strand.
MYB-related	1	1	Putative MYB-domain histone H1 family protein; Single myb histone 1
NAC;NAM	2	3	This is a family of no apical meristem (NAM) proteins these are plant development proteins.
NF-YB;NF-YA;NF-YC	2	3	nuclear factor Y, subunit B4; Nuclear transcription factor Y subunit B-4 (AtNF-YB-4). The NF-Y complex stimulates the transcription of various genes by recognizing and binding to a CCAAT motif in promoters.
Ribosomal protein L21P	2	3	Ribosomal protein L21P, 50S ribosomal protein L21, chloroplastic (CL21). This protein binds to 23S ribosomal RNA in the presence of protein L20.
SBP	4	4	SBP,SQUAMOSA promoter binding protein
Sox;YABBY	2	6	Plant-specific transcription factor YABBY family protein,Sox(SRY box family),SRY(sex determining region Y)
Storekeeper	0	1	Myb/SANT-like DNA-binding domain
TBP	12	11	Transcription factor TFIID (or TATA-binding protein, TBP)
TCP	3	4	TEOSINTE BRANCHED 1, cycloidea, and PCF family 24; Transcription factor TCP24. Plays a pivotal role in the control of morphogenesis of shoot organs by negatively regulating the expression of boundary-specific genes such as CUC genes, probably through the induction of miRNA (e.g. miR164). In association with ABAP1, exerts a negative role in cell proliferation in leaves, possibly by inhibiting mito…
TCR	10	8	Tesmin/TSO1-like CXC domain, cysteine-rich domain
TCR;CPP	4	3	TESMIN/TSO1-like CXC 2; Protein tesmin/TSO1-like CXC 2 (AtTCX2) (Protein TSO1-like 2) (Protein SOL2) plays a role in development of both male and female reproductive tissues
Trihelix	2	3	Homeodomain-like superfamily protein; Trihelix transcription factor GT-3a (Trihelix DNA-binding protein GT-3a)
WOX	1	1	Homeodomain-like superfamily protein; Protein WUSCHEL (AtWUS) (Plant growth activator 6) [WUS] [PGA6]. Plays a central role during early embryogenesis, oogenesis and flowering, probably by regulating expression of specific genes. Required to specify stem cell identity in meristems, such as shoot apical meristem (SAM). May induce shoot stem cells activity in order to maintain the stem cell identit…
WRC;GRF	0	1	Growth-regulating factor Transcription activator that plays a role in the regulation of cell expansion in leaf and cotyledons tissues
WRKY	17	22	WRKY DNA-binding protein
ZF-HD	30	41	homeobox protein 33; Zinc-finger homeodomain protein 5 (AtZHD5); Regulates floral architecture and leaf development. Regulators in the abscisic acid (ABA) signal pathway that confers sensitivity to ABA in an ARF2-dependent manner.
